# Supplementary material for: Charge-transfer interactions between fullerenes and a mesoporous tetrathiafulvalene-based metal–organic framework
Source: Beilstein J Nanotechnol. 2019 Sep 18;10:1883–93. doi: 10.3762/bjnano.10.183 (PMC6774073; doi:10.3762/bjnano.10.183)
Supplement: File 2 — CIF files of simulated structures of C60@MUV-2. The ZIP archive contains CIF files of the simulated structures of C60@MUV-2 in conformation A and in conformation B. [file Beilstein_J_Nanotechnol-10-1883-s002.zip]

Archive with 2 entries (2 files):
- C60@MUV-2+confA.cif
- C60@MUV-2+confB.cif
