# Supplementary material for: Charge-transfer interactions between fullerenes and a mesoporous tetrathiafulvalene-based metal–organic framework
Source: Beilstein J Nanotechnol. 2019 Sep 18;10:1883–93. doi: 10.3762/bjnano.10.183 (PMC6774073; doi:10.3762/bjnano.10.183)
Supplement: File 2 — CIF files of simulated structures of C60@MUV-2. The ZIP archive contains CIF files of the simulated structures of C60@MUV-2 in conformation A and in conformation B. [file Beilstein_J_Nanotechnol-10-1883-s002.zip › C60@MUV-2+confA.cif]

#======================================================================

# CRYSTAL DATA

#----------------------------------------------------------------------

data_VESTA_phase_1


_chemical_name_common                  'New structure'
_cell_length_a                         33.74211
_cell_length_b                         33.76963
_cell_length_c                         12.16319
_cell_angle_alpha                      90.39794
_cell_angle_beta                       89.46224
_cell_angle_gamma                      120.97767
_space_group_name_H-M_alt              'P 1'
_space_group_IT_number                 1

loop_
_space_group_symop_operation_xyz
   'x, y, z'

loop_
   _atom_site_label
   _atom_site_occupancy
   _atom_site_fract_x
   _atom_site_fract_y
   _atom_site_fract_z
   _atom_site_adp_type
   _atom_site_B_iso_or_equiv
   _atom_site_type_symbol
   Fe         1.0     0.620314      0.302489      0.489005     Biso  1.000000 Fe
   Fe         1.0     0.728319      0.345822      0.515927     Biso  1.000000 Fe
   Fe         1.0     0.687526      0.420381      0.505160     Biso  1.000000 Fe
   Fe         1.0     0.300721      0.619260      0.493437     Biso  1.000000 Fe
   Fe         1.0     0.418867      0.686205      0.516233     Biso  1.000000 Fe
   Fe         1.0     0.345264      0.727171      0.486887     Biso  1.000000 Fe
   S          1.0     0.369453      0.425187      0.887420     Biso  1.000000 S
   O          1.0     0.393490      0.636694      0.635280     Biso  1.000000 O
   O          1.0     0.428720      0.732085      0.639615     Biso  1.000000 O
   C          1.0     0.370780      0.474174      0.944377     Biso  1.000000 C
   O          1.0     0.354555      0.677546      0.497808     Biso  1.000000 O
   C          1.0     0.365477      0.504731      0.869286     Biso  1.000000 C
   C          1.0     0.393555      0.552847      0.882796     Biso  1.000000 C
   C          1.0     0.390851      0.582506      0.809359     Biso  1.000000 C
   C          1.0     0.359247      0.564736      0.722841     Biso  1.000000 C
   C          1.0     0.330945      0.516978      0.709421     Biso  1.000000 C
   C          1.0     0.334499      0.487086      0.781030     Biso  1.000000 C
   C          1.0     0.357688      0.597305      0.643690     Biso  1.000000 C
   C          1.0     0.392205      0.414594      0.004381     Biso  1.000000 C
   O          1.0     0.477391      0.694966      0.522409     Biso  1.000000 O
   S          1.0     0.577459      0.964330      0.874342     Biso  1.000000 S
   O          1.0     0.390544      0.769046      0.597873     Biso  1.000000 O
   O          1.0     0.289898      0.703371      0.587752     Biso  1.000000 O
   C          1.0     0.541054      0.911521      0.941418     Biso  1.000000 C
   C          1.0     0.508904      0.873298      0.870556     Biso  1.000000 C
   C          1.0     0.480227      0.879293      0.798035     Biso  1.000000 C
   C          1.0     0.450294      0.843393      0.729347     Biso  1.000000 C
   C          1.0     0.449897      0.801789      0.729709     Biso  1.000000 C
   C          1.0     0.478728      0.795792      0.800998     Biso  1.000000 C
   C          1.0     0.507656      0.831059      0.872041     Biso  1.000000 C
   C          1.0     0.420647      0.764409      0.650005     Biso  1.000000 C
   C          1.0     0.601082      0.995639      0.996029     Biso  1.000000 C
   O          1.0     0.334205      0.785790      0.445719     Biso  1.000000 O
   S          1.0     0.075353      0.644117      0.875753     Biso  1.000000 S
   O          1.0     0.269062      0.629365      0.623144     Biso  1.000000 O
   O          1.0     0.320215      0.582621      0.590205     Biso  1.000000 O
   C          1.0     0.124015      0.646376      0.935305     Biso  1.000000 C
   C          1.0     0.160835      0.651994      0.859833     Biso  1.000000 C
   C          1.0     0.174084      0.618798      0.859157     Biso  1.000000 C
   C          1.0     0.208228      0.623134      0.787096     Biso  1.000000 C
   C          1.0     0.230129      0.661061      0.716299     Biso  1.000000 C
   C          1.0     0.217463      0.694537      0.717517     Biso  1.000000 C
   C          1.0     0.182534      0.689744      0.787781     Biso  1.000000 C
   C          1.0     0.265877      0.664926      0.636847     Biso  1.000000 C
   C          1.0     0.042103      0.626159     -0.003412     Biso  1.000000 C
   O          1.0     0.243517      0.544443      0.481986     Biso  1.000000 O
   S          1.0     0.388581      0.441514      0.124738     Biso  1.000000 S
   O          1.0     0.398923      0.636874      0.392332     Biso  1.000000 O
   O          1.0     0.445717      0.740561      0.398876     Biso  1.000000 O
   C          1.0     0.378845      0.480991      0.054216     Biso  1.000000 C
   C          1.0     0.376256      0.515424      0.122689     Biso  1.000000 C
   C          1.0     0.412522      0.543991      0.193767     Biso  1.000000 C
   C          1.0     0.408843      0.575279      0.261321     Biso  1.000000 C
   C          1.0     0.368421      0.577110      0.261301     Biso  1.000000 C
   C          1.0     0.332403      0.549076      0.189580     Biso  1.000000 C
   C          1.0     0.336407      0.518683      0.119764     Biso  1.000000 C
   C          1.0     0.362965      0.606866      0.343884     Biso  1.000000 C
   S          1.0     0.591820      0.961492      0.112162     Biso  1.000000 S
   O          1.0     0.392855      0.761387      0.366623     Biso  1.000000 O
   O          1.0     0.298879      0.703879      0.354014     Biso  1.000000 O
   C          1.0     0.547594      0.910080      0.051138     Biso  1.000000 C
   C          1.0     0.519146      0.871076      0.124543     Biso  1.000000 C
   C          1.0     0.470796      0.848730      0.116636     Biso  1.000000 C
   C          1.0     0.442849      0.813541      0.188820     Biso  1.000000 C
   C          1.0     0.462466      0.799392      0.268911     Biso  1.000000 C
   C          1.0     0.510501      0.820520      0.275149     Biso  1.000000 C
   C          1.0     0.538753      0.856633      0.204469     Biso  1.000000 C
   C          1.0     0.431573      0.763893      0.351097     Biso  1.000000 C
   S          1.0     0.073772      0.633840      0.116599     Biso  1.000000 S
   O          1.0     0.258479      0.627599      0.392412     Biso  1.000000 O
   O          1.0     0.321620      0.597777      0.360348     Biso  1.000000 O
   C          1.0     0.123229      0.641434      0.046195     Biso  1.000000 C
   C          1.0     0.160181      0.645403      0.116151     Biso  1.000000 C
   C          1.0     0.149660      0.613648      0.201735     Biso  1.000000 C
   C          1.0     0.184134      0.618432      0.271731     Biso  1.000000 C
   C          1.0     0.229192      0.656026      0.259816     Biso  1.000000 C
   C          1.0     0.239926      0.687736      0.174665     Biso  1.000000 C
   C          1.0     0.205898      0.682186      0.102303     Biso  1.000000 C
   C          1.0     0.265008      0.662990      0.340881     Biso  1.000000 C
   S          1.0     0.439611      0.385098      0.123688     Biso  1.000000 S
   O          1.0     0.634779      0.397880      0.389657     Biso  1.000000 O
   O          1.0     0.732998      0.434128      0.373531     Biso  1.000000 O
   C          1.0     0.479556      0.375510      0.052414     Biso  1.000000 C
   O          1.0     0.678898      0.355269      0.501782     Biso  1.000000 O
   C          1.0     0.513638      0.373045      0.120700     Biso  1.000000 C
   C          1.0     0.539818      0.408423      0.196342     Biso  1.000000 C
   C          1.0     0.571105      0.405447      0.263824     Biso  1.000000 C
   C          1.0     0.575471      0.366527      0.258696     Biso  1.000000 C
   C          1.0     0.549611      0.331289      0.182860     Biso  1.000000 C
   C          1.0     0.519138      0.334602      0.113359     Biso  1.000000 C
   C          1.0     0.605861      0.361937      0.339262     Biso  1.000000 C
   C          1.0     0.414541      0.390554      0.003639     Biso  1.000000 C
   O          1.0     0.694583      0.478138      0.498909     Biso  1.000000 O
   S          1.0     0.964918      0.587220      0.125437     Biso  1.000000 S
   O          1.0     0.772778      0.398991      0.416280     Biso  1.000000 O
   O          1.0     0.715530      0.298386      0.395029     Biso  1.000000 O
   C          1.0     0.911614      0.547848      0.063265     Biso  1.000000 C
   C          1.0     0.874254      0.516767      0.137671     Biso  1.000000 C
   C          1.0     0.883225      0.494259      0.222016     Biso  1.000000 C
   C          1.0     0.848043      0.464653      0.292982     Biso  1.000000 C
   C          1.0     0.803819      0.458148      0.283481     Biso  1.000000 C
   C          1.0     0.794931      0.481219      0.201007     Biso  1.000000 C
   C          1.0     0.829604      0.509805      0.127775     Biso  1.000000 C
   C          1.0     0.766677      0.428080      0.363415     Biso  1.000000 C
   C          1.0     0.995242      0.605984      0.000386     Biso  1.000000 C
   O          1.0     0.795416      0.347231      0.534068     Biso  1.000000 O
   S          1.0     0.646619      0.077718      0.112558     Biso  1.000000 S
   O          1.0     0.638559      0.268218      0.376877     Biso  1.000000 O
   O          1.0     0.598862      0.321291      0.352431     Biso  1.000000 O
   C          1.0     0.649420      0.126693      0.052991     Biso  1.000000 C
   C          1.0     0.659031      0.165199      0.126577     Biso  1.000000 C
   C          1.0     0.630491      0.184123      0.121719     Biso  1.000000 C
   C          1.0     0.637173      0.218912      0.193826     Biso  1.000000 C
   C          1.0     0.672955      0.236136      0.270658     Biso  1.000000 C
   C          1.0     0.702443      0.218547      0.273696     Biso  1.000000 C
   C          1.0     0.695080      0.182737      0.203268     Biso  1.000000 C
   C          1.0     0.676516      0.270603      0.353432     Biso  1.000000 C
   C          1.0     0.622868      0.042660      0.996263     Biso  1.000000 C
   O          1.0     0.552786      0.238513      0.443518     Biso  1.000000 O
   S          1.0     0.425301      0.367720      0.885414     Biso  1.000000 S
   O          1.0     0.639904      0.395914      0.631128     Biso  1.000000 O
   O          1.0     0.740044      0.442152      0.615776     Biso  1.000000 O
   C          1.0     0.473719      0.368263      0.942091     Biso  1.000000 C
   C          1.0     0.505255      0.363940      0.866373     Biso  1.000000 C
   C          1.0     0.553235      0.392442      0.881578     Biso  1.000000 C
   C          1.0     0.583921      0.391040      0.807465     Biso  1.000000 C
   C          1.0     0.567238      0.360301      0.718683     Biso  1.000000 C
   C          1.0     0.519625      0.331200      0.704011     Biso  1.000000 C
   C          1.0     0.488752      0.333590      0.776189     Biso  1.000000 C
   C          1.0     0.600384      0.359954      0.637589     Biso  1.000000 C
   S          1.0     0.960071      0.593769      0.885070     Biso  1.000000 S
   O          1.0     0.760213      0.388871      0.648059     Biso  1.000000 O
   O          1.0     0.700513      0.295406      0.628174     Biso  1.000000 O
   C          1.0     0.909454      0.551013      0.952399     Biso  1.000000 C
   C          1.0     0.870407      0.520099      0.881835     Biso  1.000000 C
   C          1.0     0.852039      0.472264      0.889412     Biso  1.000000 C
   C          1.0     0.816859      0.442333      0.819713     Biso  1.000000 C
   C          1.0     0.799001      0.459656      0.743028     Biso  1.000000 C
   C          1.0     0.816189      0.507134      0.737225     Biso  1.000000 C
   C          1.0     0.852261      0.537347      0.805139     Biso  1.000000 C
   C          1.0     0.763250      0.427794      0.663270     Biso  1.000000 C
   S          1.0     0.626902      0.072705      0.875426     Biso  1.000000 S
   O          1.0     0.623139      0.262243      0.607664     Biso  1.000000 O
   O          1.0     0.585436      0.323113      0.580540     Biso  1.000000 O
   C          1.0     0.640055      0.124148      0.943804     Biso  1.000000 C
   C          1.0     0.643345      0.160896      0.873775     Biso  1.000000 C
   C          1.0     0.606887      0.152206      0.803459     Biso  1.000000 C
   C          1.0     0.610887      0.186739      0.734427     Biso  1.000000 C
   C          1.0     0.652061      0.229574      0.731803     Biso  1.000000 C
   C          1.0     0.688491      0.238349      0.801607     Biso  1.000000 C
   C          1.0     0.684002      0.204565      0.873367     Biso  1.000000 C
   C          1.0     0.658839      0.265232      0.650095     Biso  1.000000 C
   H          1.0     0.566131      0.416829      0.950331     Biso  1.000000 H
   H          1.0     0.621256      0.414249      0.815723     Biso  1.000000 H
   H          1.0     0.451460      0.311358      0.763775     Biso  1.000000 H
   H          1.0     0.507439      0.307208      0.634455     Biso  1.000000 H
   H          1.0     0.614516      0.233162      0.192380     Biso  1.000000 H
   H          1.0     0.602418      0.170455      0.062016     Biso  1.000000 H
   H          1.0     0.717650      0.168360      0.206715     Biso  1.000000 H
   H          1.0     0.730498      0.232716      0.333547     Biso  1.000000 H
   H          1.0     0.720494      0.271930      0.796718     Biso  1.000000 H
   H          1.0     0.712339      0.211071      0.927908     Biso  1.000000 H
   H          1.0     0.575220      0.118174      0.804437     Biso  1.000000 H
   H          1.0     0.582700      0.180931      0.680182     Biso  1.000000 H
   H          1.0     0.802771      0.405069      0.823227     Biso  1.000000 H
   H          1.0     0.866318      0.459094      0.949534     Biso  1.000000 H
   H          1.0     0.866297      0.574606      0.799958     Biso  1.000000 H
   H          1.0     0.800996      0.519605      0.677737     Biso  1.000000 H
   H          1.0     0.760360      0.476380      0.196303     Biso  1.000000 H
   H          1.0     0.822701      0.527769      0.063133     Biso  1.000000 H
   H          1.0     0.917988      0.499709      0.229865     Biso  1.000000 H
   H          1.0     0.854607      0.446620      0.358027     Biso  1.000000 H
   H          1.0     0.592039      0.432577      0.323301     Biso  1.000000 H
   H          1.0     0.535639      0.438466      0.200940     Biso  1.000000 H
   H          1.0     0.498681      0.307251      0.053914     Biso  1.000000 H
   H          1.0     0.553738      0.301235      0.179968     Biso  1.000000 H
   H          1.0     0.312811      0.449674      0.769474     Biso  1.000000 H
   H          1.0     0.306749      0.503488      0.640815     Biso  1.000000 H
   H          1.0     0.418561      0.566682      0.949747     Biso  1.000000 H
   H          1.0     0.413568      0.619948      0.816488     Biso  1.000000 H
   H          1.0     0.218394      0.597190      0.783659     Biso  1.000000 H
   H          1.0     0.156794      0.589316      0.914970     Biso  1.000000 H
   H          1.0     0.172283      0.715681      0.788678     Biso  1.000000 H
   H          1.0     0.235407      0.724055      0.662037     Biso  1.000000 H
   H          1.0     0.427182      0.847023      0.673398     Biso  1.000000 H
   H          1.0     0.481296      0.912250      0.797427     Biso  1.000000 H
   H          1.0     0.530406      0.826743      0.927768     Biso  1.000000 H
   H          1.0     0.478316      0.763215      0.797649     Biso  1.000000 H
   H          1.0     0.525254      0.808813      0.337677     Biso  1.000000 H
   H          1.0     0.576402      0.873653      0.210414     Biso  1.000000 H
   H          1.0     0.405208      0.796595      0.185068     Biso  1.000000 H
   H          1.0     0.455547      0.860034      0.054463     Biso  1.000000 H
   H          1.0     0.214082      0.706907      0.035770     Biso  1.000000 H
   H          1.0     0.275391      0.716835      0.166555     Biso  1.000000 H
   H          1.0     0.176737      0.593757      0.337919     Biso  1.000000 H
   H          1.0     0.114095      0.584858      0.211915     Biso  1.000000 H
   H          1.0     0.496931      0.712154      0.460041     Biso  1.000000 H
   H          1.0     0.259370      0.535587      0.535110     Biso  1.000000 H
   H          1.0     0.253874      0.539670      0.410195     Biso  1.000000 H
   H          1.0     0.362878      0.802150      0.402430     Biso  1.000000 H
   H          1.0     0.310785      0.766565      0.390774     Biso  1.000000 H
   H          1.0     0.692016      0.487648      0.425152     Biso  1.000000 H
   H          1.0     0.568703      0.225594      0.402180     Biso  1.000000 H
   H          1.0     0.546792      0.255623      0.387595     Biso  1.000000 H
   H          1.0     0.803778      0.368166      0.597605     Biso  1.000000 H
   H          1.0     0.809932      0.368051      0.471395     Biso  1.000000 H
   H          1.0     0.308458      0.496397      0.063621     Biso  1.000000 H
   H          1.0     0.301241      0.551382      0.190447     Biso  1.000000 H
   H          1.0     0.436615      0.598188      0.317188     Biso  1.000000 H
   H          1.0     0.443708      0.541634      0.194651     Biso  1.000000 H
   C          1.0     0.568923      0.564037      0.305777     Biso  1.000000 C
   C          1.0     0.612659      0.605146      0.331433     Biso  1.000000 C
   C          1.0     0.643128      0.590808      0.374920     Biso  1.000000 C
   C          1.0     0.618182      0.540787      0.376411     Biso  1.000000 C
   C          1.0     0.572311      0.524282      0.333682     Biso  1.000000 C
   C          1.0     0.534281      0.485126      0.379058     Biso  1.000000 C
   C          1.0     0.491364      0.484155      0.398102     Biso  1.000000 C
   C          1.0     0.488175      0.522601      0.371672     Biso  1.000000 C
   C          1.0     0.527608      0.563230      0.324612     Biso  1.000000 C
   C          1.0     0.528506      0.603501      0.369556     Biso  1.000000 C
   C          1.0     0.570641      0.643145      0.394213     Biso  1.000000 C
   C          1.0     0.613442      0.643933      0.374928     Biso  1.000000 C
   C          1.0     0.644740      0.669795      0.463461     Biso  1.000000 C
   C          1.0     0.674074      0.655923      0.505364     Biso  1.000000 C
   C          1.0     0.673221      0.615678      0.460397     Biso  1.000000 C
   C          1.0     0.679720      0.591599      0.550095     Biso  1.000000 C
   C          1.0     0.655809      0.543440      0.551395     Biso  1.000000 C
   C          1.0     0.624367      0.517602      0.462963     Biso  1.000000 C
   C          1.0     0.584885      0.477022      0.510034     Biso  1.000000 C
   C          1.0     0.540697      0.461020      0.468768     Biso  1.000000 C
   C          1.0     0.501750      0.445169      0.543229     Biso  1.000000 C
   C          1.0     0.471277      0.459493      0.499658     Biso  1.000000 C
   C          1.0     0.448783      0.474286      0.571022     Biso  1.000000 C
   C          1.0     0.445289      0.514025      0.543442     Biso  1.000000 C
   C          1.0     0.464730      0.537787      0.445670     Biso  1.000000 C
   C          1.0     0.489671      0.587791      0.444571     Biso  1.000000 C
   C          1.0     0.494299      0.612320      0.541026     Biso  1.000000 C
   C          1.0     0.537985      0.653474      0.566587     Biso  1.000000 C
   C          1.0     0.575459      0.668564      0.494653     Biso  1.000000 C
   C          1.0     0.621289      0.685012      0.537391     Biso  1.000000 C
   C          1.0     0.628063      0.685836      0.650610     Biso  1.000000 C
   C          1.0     0.658452      0.671405      0.694056     Biso  1.000000 C
   C          1.0     0.681074      0.656742      0.622810     Biso  1.000000 C
   C          1.0     0.684553      0.617010      0.650466     Biso  1.000000 C
   C          1.0     0.665266      0.593315      0.748508     Biso  1.000000 C
   C          1.0     0.640374      0.543296      0.749708     Biso  1.000000 C
   C          1.0     0.635710      0.518858      0.652997     Biso  1.000000 C
   C          1.0     0.591921      0.477844      0.627298     Biso  1.000000 C
   C          1.0     0.554452      0.462830      0.699020     Biso  1.000000 C
   C          1.0     0.508613      0.446152      0.656440     Biso  1.000000 C
   C          1.0     0.485209      0.461388      0.730349     Biso  1.000000 C
   C          1.0     0.455962      0.475272      0.688308     Biso  1.000000 C
   C          1.0     0.456890      0.515527      0.733244     Biso  1.000000 C
   C          1.0     0.450317      0.539513      0.643711     Biso  1.000000 C
   C          1.0     0.474273      0.587686      0.642531     Biso  1.000000 C
   C          1.0     0.505601      0.613559      0.731010     Biso  1.000000 C
   C          1.0     0.544994      0.654217      0.684065     Biso  1.000000 C
   C          1.0     0.589155      0.670087      0.725317     Biso  1.000000 C
   C          1.0     0.595588      0.645987      0.815077     Biso  1.000000 C
   C          1.0     0.638412      0.646811      0.795730     Biso  1.000000 C
   C          1.0     0.641742      0.608474      0.822361     Biso  1.000000 C
   C          1.0     0.602318      0.567867      0.869500     Biso  1.000000 C
   C          1.0     0.601450      0.527628      0.824503     Biso  1.000000 C
   C          1.0     0.559272      0.488102      0.799583     Biso  1.000000 C
   C          1.0     0.516474      0.487231      0.819034     Biso  1.000000 C
   C          1.0     0.517264      0.525970      0.862628     Biso  1.000000 C
   C          1.0     0.486882      0.540375      0.818867     Biso  1.000000 C
   C          1.0     0.511770      0.590352      0.817616     Biso  1.000000 C
   C          1.0     0.557599      0.606868      0.860566     Biso  1.000000 C
   C          1.0     0.561013      0.567082      0.888317     Biso  1.000000 C
