# Supplementary material for: Charge-transfer interactions between fullerenes and a mesoporous tetrathiafulvalene-based metal–organic framework
Source: Beilstein J Nanotechnol. 2019 Sep 18;10:1883–93. doi: 10.3762/bjnano.10.183 (PMC6774073; doi:10.3762/bjnano.10.183)
Supplement: File 2 — CIF files of simulated structures of C60@MUV-2. The ZIP archive contains CIF files of the simulated structures of C60@MUV-2 in conformation A and in conformation B. [file Beilstein_J_Nanotechnol-10-1883-s002.zip › C60@MUV-2+confB.cif]

#======================================================================

# CRYSTAL DATA

#----------------------------------------------------------------------

data_VESTA_phase_1


_chemical_name_common                  'New structure'
_cell_length_a                         33.88779
_cell_length_b                         33.72006
_cell_length_c                         11.86056
_cell_angle_alpha                      90.38717
_cell_angle_beta                       89.28047
_cell_angle_gamma                      121.58852
_space_group_name_H-M_alt              'P 1'
_space_group_IT_number                 1

loop_
_space_group_symop_operation_xyz
   'x, y, z'

loop_
   _atom_site_label
   _atom_site_occupancy
   _atom_site_fract_x
   _atom_site_fract_y
   _atom_site_fract_z
   _atom_site_adp_type
   _atom_site_B_iso_or_equiv
   _atom_site_type_symbol
   Fe         1.0     0.612392      0.290791      0.475333     Biso  1.000000 Fe
   Fe         1.0     0.721490      0.339415      0.498875     Biso  1.000000 Fe
   Fe         1.0     0.676992      0.410076      0.491043     Biso  1.000000 Fe
   Fe         1.0     0.283249      0.610939      0.481686     Biso  1.000000 Fe
   Fe         1.0     0.401711      0.674523      0.505745     Biso  1.000000 Fe
   Fe         1.0     0.333737      0.720886      0.473387     Biso  1.000000 Fe
   S          1.0     0.361980      0.418886      0.862865     Biso  1.000000 S
   O          1.0     0.372351      0.627020      0.632552     Biso  1.000000 O
   O          1.0     0.414243      0.722163      0.628511     Biso  1.000000 O
   C          1.0     0.355808      0.462239      0.929590     Biso  1.000000 C
   O          1.0     0.338716      0.668599      0.483176     Biso  1.000000 O
   C          1.0     0.349282      0.493121      0.856069     Biso  1.000000 C
   C          1.0     0.379059      0.541475      0.866868     Biso  1.000000 C
   C          1.0     0.374750      0.571411      0.795964     Biso  1.000000 C
   C          1.0     0.339602      0.553562      0.715691     Biso  1.000000 C
   C          1.0     0.309327      0.505475      0.705760     Biso  1.000000 C
   C          1.0     0.314571      0.475239      0.774159     Biso  1.000000 C
   C          1.0     0.336867      0.586794      0.638775     Biso  1.000000 C
   C          1.0     0.380732      0.404737     -0.015580     Biso  1.000000 C
   O          1.0     0.458361      0.679913      0.514214     Biso  1.000000 O
   S          1.0     0.580874      0.955151      0.855559     Biso  1.000000 S
   O          1.0     0.379825      0.762538      0.587221     Biso  1.000000 O
   O          1.0     0.278359      0.699071      0.575756     Biso  1.000000 O
   C          1.0     0.541020      0.902981      0.925069     Biso  1.000000 C
   C          1.0     0.506600      0.865363      0.853782     Biso  1.000000 C
   C          1.0     0.479343      0.873627      0.780716     Biso  1.000000 C
   C          1.0     0.446398      0.837867      0.713779     Biso  1.000000 C
   C          1.0     0.441650      0.794130      0.716317     Biso  1.000000 C
   C          1.0     0.469254      0.785926      0.787629     Biso  1.000000 C
   C          1.0     0.501133      0.821101      0.857123     Biso  1.000000 C
   C          1.0     0.409226      0.756462      0.638483     Biso  1.000000 C
   C          1.0     0.604564      0.986417      0.980629     Biso  1.000000 C
   O          1.0     0.326485      0.781853      0.430451     Biso  1.000000 O
   S          1.0     0.065313      0.651733      0.861613     Biso  1.000000 S
   O          1.0     0.252665      0.623502      0.613014     Biso  1.000000 O
   O          1.0     0.299273      0.572110      0.584618     Biso  1.000000 O
   C          1.0     0.112235      0.651399      0.923637     Biso  1.000000 C
   C          1.0     0.148112      0.654299      0.847127     Biso  1.000000 C
   C          1.0     0.157626      0.618467      0.847793     Biso  1.000000 C
   C          1.0     0.191325      0.620522      0.776064     Biso  1.000000 C
   C          1.0     0.216405      0.658721      0.704275     Biso  1.000000 C
   C          1.0     0.207266      0.694664      0.703726     Biso  1.000000 C
   C          1.0     0.172832      0.692208      0.773638     Biso  1.000000 C
   C          1.0     0.251944      0.660533      0.625566     Biso  1.000000 C
   C          1.0     0.031711      0.634776     -0.014556     Biso  1.000000 C
   O          1.0     0.222981      0.536798      0.471099     Biso  1.000000 O
   S          1.0     0.369671      0.424745      0.110599     Biso  1.000000 S
   O          1.0     0.378734      0.621256      0.387484     Biso  1.000000 O
   O          1.0     0.430595      0.727361      0.381303     Biso  1.000000 O
   C          1.0     0.359586      0.465144      0.043857     Biso  1.000000 C
   C          1.0     0.354535      0.497080      0.117950     Biso  1.000000 C
   C          1.0     0.385790      0.519254      0.206626     Biso  1.000000 C
   C          1.0     0.382515      0.550992      0.274935     Biso  1.000000 C
   C          1.0     0.346746      0.559409      0.258697     Biso  1.000000 C
   C          1.0     0.314648      0.536418      0.172676     Biso  1.000000 C
   C          1.0     0.318799      0.505914      0.101723     Biso  1.000000 C
   C          1.0     0.342503      0.591793      0.336997     Biso  1.000000 C
   S          1.0     0.592978      0.951721      0.100354     Biso  1.000000 S
   O          1.0     0.382548      0.754062      0.351467     Biso  1.000000 O
   O          1.0     0.287533      0.698918      0.337829     Biso  1.000000 O
   C          1.0     0.546577      0.901185      0.037859     Biso  1.000000 C
   C          1.0     0.515366      0.862434      0.112424     Biso  1.000000 C
   C          1.0     0.467452      0.843575      0.103420     Biso  1.000000 C
   C          1.0     0.436833      0.807949      0.174461     Biso  1.000000 C
   C          1.0     0.453309      0.789963      0.254554     Biso  1.000000 C
   C          1.0     0.500852      0.807848      0.262473     Biso  1.000000 C
   C          1.0     0.531837      0.844379      0.192895     Biso  1.000000 C
   C          1.0     0.419773      0.753820      0.335213     Biso  1.000000 C
   S          1.0     0.062786      0.642290      0.109198     Biso  1.000000 S
   O          1.0     0.243471      0.621998      0.376647     Biso  1.000000 O
   O          1.0     0.302117      0.585793      0.347814     Biso  1.000000 O
   C          1.0     0.111097      0.646950      0.037553     Biso  1.000000 C
   C          1.0     0.147161      0.648828      0.108117     Biso  1.000000 C
   C          1.0     0.135316      0.616445      0.195580     Biso  1.000000 C
   C          1.0     0.169476      0.618558      0.263399     Biso  1.000000 C
   C          1.0     0.215676      0.654199      0.247588     Biso  1.000000 C
   C          1.0     0.227654      0.686781      0.161211     Biso  1.000000 C
   C          1.0     0.193842      0.683838      0.090973     Biso  1.000000 C
   C          1.0     0.251694      0.658595      0.325995     Biso  1.000000 C
   S          1.0     0.422797      0.370245      0.109133     Biso  1.000000 S
   O          1.0     0.619715      0.384749      0.385263     Biso  1.000000 O
   O          1.0     0.719816      0.423877      0.350466     Biso  1.000000 O
   C          1.0     0.464315      0.361285      0.042595     Biso  1.000000 C
   O          1.0     0.670209      0.345407      0.485897     Biso  1.000000 O
   C          1.0     0.495856      0.356858      0.116869     Biso  1.000000 C
   C          1.0     0.515241      0.387149      0.209269     Biso  1.000000 C
   C          1.0     0.547049      0.384996      0.277354     Biso  1.000000 C
   C          1.0     0.558459      0.351320      0.256727     Biso  1.000000 C
   C          1.0     0.538083      0.320023      0.167158     Biso  1.000000 C
   C          1.0     0.507412      0.323007      0.096734     Biso  1.000000 C
   C          1.0     0.591393      0.348330      0.332907     Biso  1.000000 C
   C          1.0     0.404153      0.381958     -0.016433     Biso  1.000000 C
   O          1.0     0.680890      0.466440      0.488400     Biso  1.000000 O
   S          1.0     0.953266      0.595418      0.114734     Biso  1.000000 S
   O          1.0     0.763237      0.392898      0.393242     Biso  1.000000 O
   O          1.0     0.708122      0.290129      0.379965     Biso  1.000000 O
   C          1.0     0.901270      0.553534      0.048506     Biso  1.000000 C
   C          1.0     0.863817      0.519874      0.122112     Biso  1.000000 C
   C          1.0     0.873573      0.497695      0.207608     Biso  1.000000 C
   C          1.0     0.838151      0.464820      0.276128     Biso  1.000000 C
   C          1.0     0.792851      0.454742      0.263199     Biso  1.000000 C
   C          1.0     0.783149      0.477673      0.180197     Biso  1.000000 C
   C          1.0     0.818161      0.509497      0.109102     Biso  1.000000 C
   C          1.0     0.755364      0.421188      0.340970     Biso  1.000000 C
   C          1.0     0.984844      0.614632     -0.012207     Biso  1.000000 C
   O          1.0     0.789983      0.343713      0.510750     Biso  1.000000 O
   S          1.0     0.649737      0.069002      0.100566     Biso  1.000000 S
   O          1.0     0.631387      0.259181      0.353855     Biso  1.000000 O
   O          1.0     0.587442      0.308614      0.340217     Biso  1.000000 O
   C          1.0     0.651182      0.117313      0.038684     Biso  1.000000 C
   C          1.0     0.657945      0.155197      0.113434     Biso  1.000000 C
   C          1.0     0.626651      0.170515      0.106920     Biso  1.000000 C
   C          1.0     0.631234      0.205446      0.177791     Biso  1.000000 C
   C          1.0     0.667461      0.226245      0.255160     Biso  1.000000 C
   C          1.0     0.699302      0.211856      0.260691     Biso  1.000000 C
   C          1.0     0.694198      0.176023      0.191310     Biso  1.000000 C
   C          1.0     0.669571      0.261535      0.335369     Biso  1.000000 C
   C          1.0     0.627344      0.033804      0.980681     Biso  1.000000 C
   O          1.0     0.545580      0.224861      0.431198     Biso  1.000000 O
   S          1.0     0.420836      0.365178      0.860838     Biso  1.000000 S
   O          1.0     0.631868      0.382627      0.626848     Biso  1.000000 O
   O          1.0     0.732299      0.435451      0.593938     Biso  1.000000 O
   C          1.0     0.462931      0.358295      0.928037     Biso  1.000000 C
   C          1.0     0.495185      0.353483      0.853826     Biso  1.000000 C
   C          1.0     0.543020      0.383910      0.867909     Biso  1.000000 C
   C          1.0     0.574234      0.381591      0.795867     Biso  1.000000 C
   C          1.0     0.558108      0.347664      0.711395     Biso  1.000000 C
   C          1.0     0.510546      0.316481      0.698434     Biso  1.000000 C
   C          1.0     0.479086      0.319913      0.767867     Biso  1.000000 C
   C          1.0     0.592049      0.346475      0.632479     Biso  1.000000 C
   S          1.0     0.950666      0.601528      0.867496     Biso  1.000000 S
   O          1.0     0.755179      0.384809      0.630671     Biso  1.000000 O
   O          1.0     0.696406      0.290317      0.618656     Biso  1.000000 O
   C          1.0     0.900141      0.556502      0.934584     Biso  1.000000 C
   C          1.0     0.862492      0.523111      0.861473     Biso  1.000000 C
   C          1.0     0.848588      0.475958      0.868102     Biso  1.000000 C
   C          1.0     0.814154      0.443585      0.798048     Biso  1.000000 C
   C          1.0     0.792771      0.457770      0.721887     Biso  1.000000 C
   C          1.0     0.805824      0.504540      0.716316     Biso  1.000000 C
   C          1.0     0.841024      0.537244      0.784826     Biso  1.000000 C
   C          1.0     0.757065      0.423365      0.643383     Biso  1.000000 C
   S          1.0     0.632999      0.064167      0.855868     Biso  1.000000 S
   O          1.0     0.618925      0.250618      0.590480     Biso  1.000000 O
   O          1.0     0.577308      0.308888      0.576021     Biso  1.000000 O
   C          1.0     0.643198      0.114867      0.926079     Biso  1.000000 C
   C          1.0     0.645168      0.151267      0.855102     Biso  1.000000 C
   C          1.0     0.608716      0.140860      0.781712     Biso  1.000000 C
   C          1.0     0.610979      0.175472      0.713943     Biso  1.000000 C
   C          1.0     0.650485      0.220243      0.715575     Biso  1.000000 C
   C          1.0     0.687069      0.230661      0.787815     Biso  1.000000 C
   C          1.0     0.684221      0.196656      0.858353     Biso  1.000000 C
   C          1.0     0.655408      0.256544      0.635960     Biso  1.000000 C
   H          1.0     0.555370      0.409692      0.935664     Biso  1.000000 H
   H          1.0     0.611551      0.406133      0.802859     Biso  1.000000 H
   H          1.0     0.441785      0.295961      0.757326     Biso  1.000000 H
   H          1.0     0.498865      0.290002      0.632394     Biso  1.000000 H
   H          1.0     0.606734      0.217229      0.174567     Biso  1.000000 H
   H          1.0     0.598400      0.154195      0.046335     Biso  1.000000 H
   H          1.0     0.718793      0.164339      0.196167     Biso  1.000000 H
   H          1.0     0.727547      0.228743      0.321229     Biso  1.000000 H
   H          1.0     0.717784      0.265777      0.786046     Biso  1.000000 H
   H          1.0     0.712593      0.204479      0.915163     Biso  1.000000 H
   H          1.0     0.578332      0.105454      0.779754     Biso  1.000000 H
   H          1.0     0.582671      0.168357      0.657660     Biso  1.000000 H
   H          1.0     0.803174      0.406792      0.801360     Biso  1.000000 H
   H          1.0     0.865514      0.465304      0.928230     Biso  1.000000 H
   H          1.0     0.851665      0.573963      0.780505     Biso  1.000000 H
   H          1.0     0.787950      0.514422      0.657075     Biso  1.000000 H
   H          1.0     0.747708      0.470135      0.173515     Biso  1.000000 H
   H          1.0     0.810678      0.527271      0.043686     Biso  1.000000 H
   H          1.0     0.909154      0.505930      0.217925     Biso  1.000000 H
   H          1.0     0.845277      0.446941      0.341940     Biso  1.000000 H
   H          1.0     0.563319      0.409067      0.347867     Biso  1.000000 H
   H          1.0     0.505999      0.413344      0.225221     Biso  1.000000 H
   H          1.0     0.491912      0.299046      0.025734     Biso  1.000000 H
   H          1.0     0.547135      0.293638      0.153201     Biso  1.000000 H
   H          1.0     0.291227      0.437525      0.765885     Biso  1.000000 H
   H          1.0     0.282048      0.492024      0.642603     Biso  1.000000 H
   H          1.0     0.406202      0.555146      0.930392     Biso  1.000000 H
   H          1.0     0.398727      0.609085      0.800143     Biso  1.000000 H
   H          1.0     0.198755      0.592641      0.773862     Biso  1.000000 H
   H          1.0     0.137949      0.588904      0.904768     Biso  1.000000 H
   H          1.0     0.165430      0.720154      0.773464     Biso  1.000000 H
   H          1.0     0.227632      0.724276      0.647357     Biso  1.000000 H
   H          1.0     0.424234      0.843210      0.657633     Biso  1.000000 H
   H          1.0     0.483829      0.908216      0.778653     Biso  1.000000 H
   H          1.0     0.522786      0.815040      0.913349     Biso  1.000000 H
   H          1.0     0.465413      0.751651      0.785568     Biso  1.000000 H
   H          1.0     0.513027      0.793173      0.325269     Biso  1.000000 H
   H          1.0     0.569129      0.858764      0.199774     Biso  1.000000 H
   H          1.0     0.399536      0.793534      0.169521     Biso  1.000000 H
   H          1.0     0.454707      0.857778      0.040877     Biso  1.000000 H
   H          1.0     0.203063      0.709141      0.023183     Biso  1.000000 H
   H          1.0     0.263973      0.714405      0.150246     Biso  1.000000 H
   H          1.0     0.160999      0.593207      0.330687     Biso  1.000000 H
   H          1.0     0.098960      0.589114      0.208562     Biso  1.000000 H
   H          1.0     0.476506      0.689391      0.444468     Biso  1.000000 H
   H          1.0     0.237296      0.526642      0.526314     Biso  1.000000 H
   H          1.0     0.233000      0.531162      0.397949     Biso  1.000000 H
   H          1.0     0.355592      0.797716      0.387056     Biso  1.000000 H
   H          1.0     0.303044      0.763121      0.373476     Biso  1.000000 H
   H          1.0     0.663759      0.469909      0.427851     Biso  1.000000 H
   H          1.0     0.561724      0.212844      0.386688     Biso  1.000000 H
   H          1.0     0.538352      0.241476      0.375268     Biso  1.000000 H
   H          1.0     0.799049      0.365386      0.574718     Biso  1.000000 H
   H          1.0     0.803183      0.364122      0.444826     Biso  1.000000 H
   H          1.0     0.294184      0.488273      0.033458     Biso  1.000000 H
   H          1.0     0.286676      0.543187      0.162157     Biso  1.000000 H
   H          1.0     0.407298      0.569636      0.342343     Biso  1.000000 H
   H          1.0     0.413540      0.512261      0.219418     Biso  1.000000 H
   C          1.0     0.601806      0.613080     -0.320818     Biso  1.000000 C
   C          1.0     0.648321      0.649899     -0.292316     Biso  1.000000 C
   C          1.0     0.674969      0.628734     -0.267309     Biso  1.000000 C
   C          1.0     0.644946      0.578833     -0.280349     Biso  1.000000 C
   C          1.0     0.599718      0.569144     -0.313391     Biso  1.000000 C
   C          1.0     0.559781      0.529793     -0.271584     Biso  1.000000 C
   C          1.0     0.520434      0.532854     -0.235637     Biso  1.000000 C
   C          1.0     0.522502      0.575190     -0.242801     Biso  1.000000 C
   C          1.0     0.563916      0.616045     -0.286151     Biso  1.000000 C
   C          1.0     0.571117      0.655929     -0.221802     Biso  1.000000 C
   C          1.0     0.615928      0.691411     -0.194419     Biso  1.000000 C
   C          1.0     0.655248      0.688339     -0.230338     Biso  1.000000 C
   C          1.0     0.689085      0.707063     -0.141086     Biso  1.000000 C
   C          1.0     0.714775      0.686683     -0.117014     Biso  1.000000 C
   C          1.0     0.707611      0.646810     -0.181321     Biso  1.000000 C
   C          1.0     0.711449      0.615671     -0.105000     Biso  1.000000 C
   C          1.0     0.682509      0.567598     -0.117505     Biso  1.000000 C
   C          1.0     0.648644      0.548846     -0.206765     Biso  1.000000 C
   C          1.0     0.607229      0.508114     -0.163325     Biso  1.000000 C
   C          1.0     0.563628      0.498733     -0.195091     Biso  1.000000 C
   C          1.0     0.526636      0.482535     -0.112171     Biso  1.000000 C
   C          1.0     0.499892      0.503533     -0.137213     Biso  1.000000 C
   C          1.0     0.482243      0.517695     -0.049230     Biso  1.000000 C
   C          1.0     0.484618      0.561719     -0.056647     Biso  1.000000 C
   C          1.0     0.504232      0.589900     -0.151628     Biso  1.000000 C
   C          1.0     0.534178      0.639755     -0.138672     Biso  1.000000 C
   C          1.0     0.543354      0.659702     -0.031292     Biso  1.000000 C
   C          1.0     0.589865      0.696514     -0.002915     Biso  1.000000 C
   C          1.0     0.625479      0.712052     -0.082992     Biso  1.000000 C
   C          1.0     0.670689      0.721713     -0.050024     Biso  1.000000 C
   C          1.0     0.678682      0.715489      0.061797     Biso  1.000000 C
   C          1.0     0.705336      0.694343      0.086766     Biso  1.000000 C
   C          1.0     0.723047      0.680201     -0.000997     Biso  1.000000 C
   C          1.0     0.720973      0.636306      0.006465     Biso  1.000000 C
   C          1.0     0.701271      0.608140      0.101474     Biso  1.000000 C
   C          1.0     0.671252      0.558256      0.088565     Biso  1.000000 C
   C          1.0     0.662047      0.538408     -0.018898     Biso  1.000000 C
   C          1.0     0.615522      0.501723     -0.047290     Biso  1.000000 C
   C          1.0     0.579911      0.486208      0.032742     Biso  1.000000 C
   C          1.0     0.534639      0.476331     -0.000218     Biso  1.000000 C
   C          1.0     0.516243      0.490917      0.090939     Biso  1.000000 C
   C          1.0     0.490572      0.511289      0.066750     Biso  1.000000 C
   C          1.0     0.497901      0.551236      0.131006     Biso  1.000000 C
   C          1.0     0.494112      0.582394      0.054697     Biso  1.000000 C
   C          1.0     0.522925      0.630463      0.067216     Biso  1.000000 C
   C          1.0     0.556745      0.649195      0.156575     Biso  1.000000 C
   C          1.0     0.598141      0.690019      0.113132     Biso  1.000000 C
   C          1.0     0.641722      0.699318      0.144883     Biso  1.000000 C
   C          1.0     0.645539      0.668187      0.221241     Biso  1.000000 C
   C          1.0     0.684869      0.665108      0.185299     Biso  1.000000 C
   C          1.0     0.682871      0.622808      0.192530     Biso  1.000000 C
   C          1.0     0.641461      0.581973      0.236001     Biso  1.000000 C
   C          1.0     0.634280      0.542095      0.171663     Biso  1.000000 C
   C          1.0     0.589447      0.506688      0.144233     Biso  1.000000 C
   C          1.0     0.550099      0.509691      0.180211     Biso  1.000000 C
   C          1.0     0.557031      0.548107      0.242386     Biso  1.000000 C
   C          1.0     0.530408      0.569272      0.217311     Biso  1.000000 C
   C          1.0     0.560426      0.619190      0.230222     Biso  1.000000 C
   C          1.0     0.605648      0.628865      0.263253     Biso  1.000000 C
   C          1.0     0.603570      0.584930      0.270748     Biso  1.000000 C
